# Supplementary material for: Total Synthesis and Anti-Inflammatory Bioactivity of (−)-Majusculoic Acid and Its Derivatives
Source: Mar Drugs. 2021 May 21;19(6):288. doi: 10.3390/md19060288 (PMC8223986; doi:10.3390/md19060288)
Supplement: Supplementary file 1 [file marinedrugs-19-00288-s001.zip]

Archive with 1 entries (1 files):
- marinedrugs-1222549-supplementary.pdf
